# Supplementary material for: Peculiar Genes Selection: A new features selection method to improve classification performances in imbalanced data sets
Source: PLoS One. 2017 Aug 14;12(8):e0177475. doi: 10.1371/journal.pone.0177475 (PMC5555681; doi:10.1371/journal.pone.0177475)
Supplement: S1 File — (XLSX) [file pone.0177475.s001.xlsx]

## Sheet: Signatures Vaccine Data Set - S
PGS	MRMD	Boosting	Elasticnet	f test	Golub	Kruskal	Lasso	Limma	rf	Rfe	t test	Welch	Wilcox
COL10A1	NOD1	CBFA2T2	CBFA2T2	CBFA2T2	HS.544637	HS.544637	CBFA2T2	CBFA2T2	LTBR	WARS	CBFA2T2	CBFA2T2	HS.544637
STMN2	RILPL1	ANKRD20A1	ANKRD20A1	TGDS	TGDS	CBFA2T2	ANKRD20A1	TGDS	NCOA3	HS.544637	TGDS	TGDS	CBFA2T2
SFRP4	USP45	VPS13A	KIAA1147	ANKRD20A1	PSTPIP1	ANKRD20A1	VPS13A	ANKRD20A1	TGDS	RPL31	ANKRD20A1	ANKRD20A1	ANKRD20A1
THBS4	BCAS2	RALGPS2	VPS13A	PSG3	CLOCK	TGDS	KIAA1147	PSG3	PMS2L3	ANKRD22	PSG3	KIAA1147	TGDS
LOC729652	SOD2	AFAP1L2	THEM4	KIAA1147	CFP	PSG3	AFAP1L2	KIAA1147	THEM4	FCRLA	KIAA1147	CFP	PSG3
ZNF28	MRPS6	KIF27	RALGPS2	HS.544637	LOC136143	TTC14	RALGPS2	HS.544637	PPP1R13B	DDIT4	HS.544637	CLOCK	TTC14
ZBED2	PEA15	KIAA1147	LOC728772	C3ORF14	TMED10	KIAA1147	THEM4	C3ORF14	DDX21	GZMB	C3ORF14	THEM4	KIAA1147
COMP	SPHK2	THEM4	KIF27	CLOCK	C17ORF44	HS.552917	LOC728772	CLOCK	TSPYL1	RPL26	CLOCK	PSG3	HS.552917
GCNT3	RTN3	TGDS	AFAP1L2	ZNF615	EEF1A1	CYCS	KIF27	ZNF615	EPRS	LOC388532	ZNF615	TRIM23	CYCS
SUGCT	SPATS2L	HS.552917	HS.552917	TMED10	ACAP1	CFP	TRIM6	TMED10	REV1	LOC649548	TMED10	NARS2	CFP
CTD-2619J13.17	DNAJA3	LOC145853	TGDS	C17ORF44	RNF114	CAPNS2	TGDS	C17ORF44	VPS13A	NMI	C17ORF44	C17ORF44	CAPNS2
LINC01209	LDLR	CAPNS2	LOC145853	LOC652789	S1PR4	RNF114	CAPNS2	CYCS	DEFB108B	HIST1H4C	LOC652789	CAPNS2	RNF114
LRRC37BP1	SCARF1	FANCL	CAPNS2	CYCS	NMI	S1PR4	LOC145853	LOC652789	CYCS	RPL21	CYCS	RNF114	S1PR4
RTKN2	SIRT4	LOC652789	FANCL	LOC643720	IL4R	SCARB2	FANCL	DNAJC27	INO80C	TGDS	LOC643720	CYCS	SCARB2
CEACAM8	LPAR1	NAT6	NAT6	DNAJC27	ZNF683	C17ORF44	NAT6	S1PR4	FBLN5	RSAD2	DNAJC27	DNAJC27	C17ORF44
UPK3B	LOC729466	FLJ46300	FLJ46300	S1PR4	DDX21	PSTPIP1	FLJ46300	LOC643720	LOC645932	LOC645899	S1PR4	LOC643720	PSTPIP1
DKFZp434J0226	LOC645436	LARP1	HS.522924	HS.445179	LOC388474	VEZT	LARP1	SCARB2	ORAI1	STAT1	HS.445179	IL4R	VEZT
FAM205A	RSL24D1	HS.522924	LARP1	HS.522924	GALC	LOC643720	HS.522924	ZNF683	PSG3	ZNF683	HS.522924	TTC14	LOC643720
HSD17B7P2	CXCL9	TTF1	C3ORF14	ZNF683	ABCE1	DDX21	C3ORF14	HS.522924	NECAB2	PHB2	ZNF683	VEZT	DDX21
LGI3	HNRPA1P4	HS.583158	ZNF683	DDX21	PUM2	HS.522924	ZNF683	DDX21	PPP2R4	LOC388474	DDX21	ZNF683	HS.522924
LOC100130232	SLC26A11	CCL28	CCL28	VEZT	RIPK3	ZNF683	CCL28	VEZT	ANKRD20A1	CXCL10	VEZT	PSTPIP1	ZNF683
MOP-1	LOC284023	LOC643720	LOC643720	TRIM23	LOC730432	TFIP11	LOC643720	TRIM23	ELP2	FLJ22662	TRIM23	DDX21	TFIP11
SGCG	PLAGL2	PDE9A	DHFRL1	TTC14	LOC645899	WDR36	DHFRL1	TTC14	LOC401206	HIST2H2AC	TTC14	TFIP11	WDR36
STBD1	SOCS2	DHFRL1	ZNF615	RIPK3	DNAJC27	RIPK3	PDE9A	RIPK3	TMCC3	ECGF1	RIPK3	HS.522924	RIPK3
SYT6	NCOA3	C1QA	C9ORF109	PUM2	CBR3	PUM2	ZNF615	PUM2	SETDB1	VCAN	PUM2	RIPK3	PUM2
	GLIPR1	LOC652793	LOC652789	WDR36	HP	IL4R	LOC652793	WDR36	RNF114	LOC731985	WDR36	WDR36	IL4R
	PROC	ZNF615	FAM35A	HP	RNF144	ZNF615	FAM35A	HP	TMEM42	ZBP1	HP	PUM2	ZNF615
	SERGEF	LOC645932	TP53BP2	UBE1DC1	DDX5	DNAJC27	LOC652789	UBE1DC1	CCL28	NCF1	UBE1DC1	CCL28	DNAJC27
	CSF1R	C3ORF14	CYCS	CFP	SLC16A10	ABCE1	CDKN2C	CFP	WDR36	LOC653658	CFP	ZNF615	ABCE1
	HPCAL4	CDKN2C	SLC29A2	REV1	ANAPC4	HP	TP53BP2	REV1	TRAM1	LOC654194	REV1	REV1	HP
	SGSM2	CYCS	C9ORF16	ANAPC4	TFE3	REV1	SLC29A2	ANAPC4	FLJ32255		ANAPC4	CBR3	REV1
	GNA15	HS.574414	LOC645932	RNF144	HIST2H2AC	LTBR	C9ORF16	RNF144	C9ORF109		RNF144	ANAPC4	LTBR
	PRPF38B	SLC29A2	POLR1C	TFIP11	TFIP11	TFE3	KIAA1641	TFIP11	C11ORF67		TFIP11	TFE3	TFE3
	C12ORF65	HS.445274	TFIP11	HIST2H2AC	RP5-1022P6.2	TSPO	C1ORF138	HIST2H2AC	HS.546898		HIST2H2AC	MRPL39	TSPO
	TRIM52	LIMS2	NLE1	LOC145853	NOL10	SLC29A2	PPP2R5D	LOC145853	CASP10		LOC145853	SLC16A10	SLC29A2
	IL10RA	C1ORF138		SLC29A2	C6ORF190	THEM4	POLR1C	SLC29A2	LILRB4		SLC29A2	WDR75	THEM4
	ITPRIPL2	LOC728772		ELP2	EIF3E	C6ORF130	PMS2L3	ELP2	ZFAND2B		ELP2	ZNF239	C6ORF130
		PPP2R5D		LIMS2	LOC651309	FXR1	TFIP11	LIMS2	ANXA2P1		LIMS2	ELP2	FXR1
		OBSCN		C18ORF55	NCOA7	C6ORF190		CHRNA2	TDP1		C18ORF55	LOC145853	C6ORF190
		POLR1C		CHRNA2	NT5C3	TRIM23		C6ORF130	FAM91A2		CHRNA2	C3ORF14	TRIM23
		NLE1		C6ORF130		LOC651309		HS.558485	PCM1		C6ORF130	C18ORF55	LOC651309
		GIYD2		HS.558485		NCOA7		PSTPIP1	NR3C2		HS.558485	CHRNA2	NCOA7
				PSTPIP1				ABCE1	FAM84B		PSTPIP1	C6ORF130
				ABCE1				LOC651309	FBXO5		ABCE1	ABCE1
				SCARB2					TFE3		SCARB2	C6ORF190
									ZNF544			LOC651309
									HS.544637
									ZFP161
									LOC653276
									ASPHD2
									PCBD2
									HS.558485
									MRPS26
									ENO2
									ZNF615
									PNPO
									OTUD6B
									FNBP4
									DFFB
									HS.537002
									PHB2
									CFP
									LOC728452
									LOC650611
									DDX5
									HS.281931
