# Supplementary material for: Peculiar Genes Selection: A new features selection method to improve classification performances in imbalanced data sets
Source: PLoS One. 2017 Aug 14;12(8):e0177475. doi: 10.1371/journal.pone.0177475 (PMC5555681; doi:10.1371/journal.pone.0177475)
Supplement: S2 File — (XLSX) [file pone.0177475.s002.xlsx]

## Sheet: Signatures Cancer Data set - Ta
PGS	MRMD	Boosting	Elasticnet	f test	Golub	Kruskal	Lasso	Limma	rf	Rfe	t test	Welch	Wilcox
EFNA4		NCKAP5	SPOCK2	SPOCK2	COL10A1	SPOCK2	SPOCK2	SPOCK2	SERTM1	COL10A1	SPOCK2	SPOCK2	GRK5
FAM107A		COL10A1	GRK5	GRK5	CA4	GRK5	GRK5	GRK5	BDNF	COMP	GRK5	GRK5	SPOCK2
FGD5		COL11A1	RTKN2	AGER	AGER	GOLM1	GOLM1	AGER	CCDC85A	UPK3B	AGER	AGER	AGER
SASH1		GRK5	COL10A1	RTKN2	SOSTDC1	COL10A1	COL10A1	RTKN2	IGSF10	COL11A1	RTKN2	RTKN2	RTKN2
CA4		SPOCK2	GOLM1	CA4	TNNC1	DENND3	DENND3	CA4	SPOCK2	SFRP4	CA4	CA4	KANK3
AGER		CA4	NCKAP5	NCKAP5	CST1	ARHGAP31	ARHGAP31	NCKAP5	COL10A1	CTHRC1	NCKAP5	NCKAP5	GOLM1
GPM6A		AGER	CA4	KANK3	SPP1	KANK3	KANK3	KANK3	AGER	LRRC31	KANK3	KANK3	COL10A1
GOLM1		RTKN2	AGER	GPM6A	GPM6A	ACVRL1	ACVRL1	GPM6A	CCM2L	ITGBL1	GPM6A	GPM6A	ACVRL1
IGSF10		SGCG	SGCG	ACVRL1	IGSF10	FUT2	FUT2	ACVRL1	ARHGEF26	FNDC1	ACVRL1	ACVRL1	EFNA4
TNNC1		KANK3	KANK3	GOLM1	GCNT3	AGER	AGER	COL10A1	LOC400568	GRB14	GOLM1	GOLM1	ROBO4
GPIHBP1		SPINK1	EFNA4	SGCG	SPINK1	GCNT3	GCNT3	GOLM1	GOLM1	SPINK1	SGCG	SGCG	RASIP1
CLIC5		HS6ST2		SPTBN1	MMP12	C10orf54	C10orf54	SGCG	FUT2	LGSN	SPTBN1	SPTBN1	TAL1
TEK				COL10A1	EDNRB	EFNA4	EFNA4	FRMD3	SGCG	ST6GALNAC1	COL10A1	COL10A1	FUT2
FUT2				FRMD3	MMP1	TAL1	TAL1	SPTBN1	EFNA4	ZBED2	FRMD3	FRMD3	FRMD3
ARRB1				GPIHBP1	FIBIN	RTKN2	RTKN2	GPIHBP1	GPM6A	CLEC5A	GPIHBP1	GPIHBP1	NCKAP5
MYZAP				HIGD1B		ARRB1	ARRB1	HIGD1B	TNNC1	PROM1	HIGD1B	HIGD1B	GPM6A
ADIRF				CCBE1		TMED3	TMED3	CCBE1	KANK3	GCNT3	CCBE1	CCBE1	SGCG
FAM189A2						GGCT	GGCT		SH3GL3	MMP12			CA4
ESAM						TNNC1	TNNC1		AMOTL1	GREM1
BDNF						ROBO4	ROBO4		DPP6	CST1
EMP2						RASIP1	RASIP1		MMP11	SULF1
AMOTL1						MMP11	MMP11		GRK5
KAL1						SGCG	SGCG		TMED3
DAP						COL11A1	COL11A1		KIAA1462
						IGSF10	IGSF10		CLIC5
									RMI2
									TOX3
									EMP2
									RTKN2
									HIST1H2BD
									FXYD6
									KL
									CASKIN2
									SPTBN1
									COL11A1
									CA4
									HSPA12B
									PTPRB
									FRMD3
									QKI
									ACVRL1
									RGCC
