# Supplementary material for: Peculiar Genes Selection: A new features selection method to improve classification performances in imbalanced data sets
Source: PLoS One. 2017 Aug 14;12(8):e0177475. doi: 10.1371/journal.pone.0177475 (PMC5555681; doi:10.1371/journal.pone.0177475)
Supplement: S3 File — (XLSX) [file pone.0177475.s003.xlsx]

## Sheet: Foglio 1 - Tabella 1
Biological Process	Adjusted p-value
Sprouting Angiogenesis	2017-05-04 00:02:00
Membrane Assembly	2017-05-04 00:02:00
Negative regulation of Cytokine secretion	2017-05-04 00:02:00
Negative regulation of endothelial cells proliferation	2017-05-04 00:02:00
